# Supplementary material for: Chemistry behind Quality—Emission of Volatile Enantiomers from Mentha spp. Plant Tissue in Relationship to Odor Sensory Quality
Source: Foods. 2023 May 19;12(10):2057. doi: 10.3390/foods12102057 (PMC10217043; doi:10.3390/foods12102057)
Supplement: Supplementary file 1 [file foods-12-02057-s001.zip]

Archive with 2 entries (2 files):
- Supplementary materials File S1 TIC chromatograms.pdf
- Supplementary materials File S2 Table S1 - Qualitative analysis of mint VOCs enantiomers.xlsx
